# Supplementary material for: HIF-1α induces glycolytic reprograming in tissue-resident alveolar macrophages to promote cell survival during acute lung injury
Source: eLife. 2022 Jul 13;11:e77457. doi: 10.7554/eLife.77457 (PMC9323005; doi:10.7554/eLife.77457)
Supplement: Figure 1—source data 2. — Uncropped Western blot images of HK2, LDHA, and α-tubulin in TR-AMs treated with echinomycin under normoxia or hypoxia. [file elife-77457-fig1-data2.zip]

Archive with 3 entries (3 files):
- Figure 1-source data 2 (Figure 1E)/Figure 1E-aTubulin.tif
- Figure 1-source data 2 (Figure 1E)/Figure 1E-HK2.tif
- Figure 1-source data 2 (Figure 1E)/Figure 1E-LDHA.tif
