# Supplementary material for: HIF-1α induces glycolytic reprograming in tissue-resident alveolar macrophages to promote cell survival during acute lung injury
Source: eLife. 2022 Jul 13;11:e77457. doi: 10.7554/eLife.77457 (PMC9323005; doi:10.7554/eLife.77457)
Supplement: Figure 1—figure supplement 1—source data 2. — Uncropped Western blot images of HK2, LDHA, and α-tubulin expression in TR-AMs treated with either control siRNA or two different Hif1a siRNAs under normoxia or hypoxia. [file elife-77457-fig1-figsupp1-data2.zip]

Archive with 3 entries (3 files):
- Figure 1-figure supplement 1-source data 2 (Figure supplement 1B)/Fig 1-fig suppl 1B-aTubulin.tiff
- Figure 1-figure supplement 1-source data 2 (Figure supplement 1B)/Fig 1-fig suppl 1B-HK2.tiff
- Figure 1-figure supplement 1-source data 2 (Figure supplement 1B)/Fig 1-fig suppl 1B-LDHA.tiff
