# Supplementary material for: HIF-1α induces glycolytic reprograming in tissue-resident alveolar macrophages to promote cell survival during acute lung injury
Source: eLife. 2022 Jul 13;11:e77457. doi: 10.7554/eLife.77457 (PMC9323005; doi:10.7554/eLife.77457)
Supplement: Figure 1—figure supplement 1—source data 3. — Uncropped Western blot images of hypoxia-inducible factor 1-alpha (HIF-1α) protein expression in BMDMs treated with either control siRNA or two different Hif1a siRNAs. [file elife-77457-fig1-figsupp1-data3.zip]

Archive with 2 entries (2 files):
- Figure 1-figure supplement 1-source data 3 (Figure supplement 1D)/Fig 1-fig suppl 1D-HIF1a.tiff
- Figure 1-figure supplement 1-source data 3 (Figure supplement 1D)/Fig1-fig suppl 1D-LaminB1.tiff
