# Supplementary material for: HIF-1α induces glycolytic reprograming in tissue-resident alveolar macrophages to promote cell survival during acute lung injury
Source: eLife. 2022 Jul 13;11:e77457. doi: 10.7554/eLife.77457 (PMC9323005; doi:10.7554/eLife.77457)
Supplement: Figure 1—figure supplement 2—source data 1. — Uncropped Western blot images of HIF-1α protein expression in TR-AMs treated with hypoxia for 0, 2, or 16 hr or with DMOG. [file elife-77457-fig1-figsupp2-data1.zip]

Archive with 2 entries (2 files):
- Figure 1-figure supplement 2-source data 1 (Figure supplement 2A)/Fig 1-fig suppl 2A-Hif1a.tif
- Figure 1-figure supplement 2-source data 1 (Figure supplement 2A)/Fig 1-fig suppl 2A-LaminB1.tif
