# Supplementary material for: HIF-1α induces glycolytic reprograming in tissue-resident alveolar macrophages to promote cell survival during acute lung injury
Source: eLife. 2022 Jul 13;11:e77457. doi: 10.7554/eLife.77457 (PMC9323005; doi:10.7554/eLife.77457)
Supplement: Figure 2—source data 3. — Uncropped Western blot images of HK2, LDHA, PHD2, PHD3, and α-tubulin expression in TR-AMs and BMDMs treated with normoxia or hypoxia. [file elife-77457-fig2-data3.zip]

Archive with 5 entries (5 files):
- Figure 2-source data 3 (Figure 2E)/Figure 2E-aTubulin.tif
- Figure 2-source data 3 (Figure 2E)/Figure 2E-HK2.tif
- Figure 2-source data 3 (Figure 2E)/Figure 2E-LDHA.tif
- Figure 2-source data 3 (Figure 2E)/Figure 2E-PHD2.tif
- Figure 2-source data 3 (Figure 2E)/Figure 2E-PHD3.tif
