# Supplementary material for: HIF-1α induces glycolytic reprograming in tissue-resident alveolar macrophages to promote cell survival during acute lung injury
Source: eLife. 2022 Jul 13;11:e77457. doi: 10.7554/eLife.77457 (PMC9323005; doi:10.7554/eLife.77457)
Supplement: Figure 3—source data 1. — Uncropped Western blot images of proIL-1β protein in TR-AMs treated with LPS for 6 or 24 hr under normoxia or hypoxia. [file elife-77457-fig3-data1.zip]

Archive with 2 entries (2 files):
- Figure 3-source data 1 (Figure 3C)/Figure 3C-aTubulin.tif
- Figure 3-source data 1 (Figure 3C)/Figure 3C-proIL1B.tif
