# Supplementary material for: HIF-1α induces glycolytic reprograming in tissue-resident alveolar macrophages to promote cell survival during acute lung injury
Source: eLife. 2022 Jul 13;11:e77457. doi: 10.7554/eLife.77457 (PMC9323005; doi:10.7554/eLife.77457)
Supplement: Figure 5—source data 1. [file elife-77457-fig5-data1.csv]

gene	TR-AM_d0	TR-AM_d0	TR-AM_d0	TR-AM_d3	TR-AM_d3	TR-AM_d3	TR-AM_d6	TR-AM_d6	TR-AM_d6	Mo-AM_d3	Mo-AM_d3	Mo-AM_d6	Mo-AM_d6
Acaa2	185.0758	190.097	184.6204	136.1026	169.6317	153.6311	93.6714	104.8041	100.0612	19.691	23.1652	41.4225	31.7271
Acadm	130.2622	120.2371	116.8042	79.3438	94.6366	72.3134	38.9932	36.8755	42.6804	14.7827	16.3351	47.8929	83.2178
Acat1	218.15	184.5305	199.3807	142.463	175.7697	148.7654	45.5195	54.7865	63.6654	21.1346	23.1082	28.119	32.079
Bckdha	18.3099	14.0833	16.0969	8.5165	12.6108	11.8565	4.4971	4.7134	4.8637	1.3859	1.3091	2.5398	3.4601
Etfb	30.691	24.8267	23.1865	14.7691	19.6416	15.8832	8.2264	5.767	7.4322	1.0394	1.0814	3.084	6.3337
Idh3g	181.0069	175.0117	179.739	122.4654	141.676	118.9564	76.9444	78.0763	66.9989	28.064	26.011	34.4079	27.5633
Idh2	172.346	165.994	169.0465	111.8467	143.35	114.706	43.2709	58.6681	54.1565	5.4858	7.513	11.9128	12.3155
Idh3a	113.8704	134.0421	132.6687	96.9697	125.6614	111.2385	53.8007	56.6718	59.0203	12.0109	8.196	19.8344	17.7109
Ndufv1	178.74	135.4337	152.8915	103.7075	131.0182	114.3145	71.9537	79.5735	66.1245	21.8276	28.5723	41.3016	61.2258
Ndufa4	121.6013	64.0151	109.9471	74.4387	95.7526	84.7851	29.5602	19.1309	23.0616	15.5911	18.8395	17.4761	27.5047
Uqcr11	34.2367	17.6459	24.1163	14.284	23.9382	18.3999	12.7784	11.1458	8.6344	3.2337	4.8948	5.7447	12.4915
Ndufs7	109.3366	69.7486	86.6443	59.8851	86.8804	70.0204	62.9046	63.6588	61.0422	13.9165	19.2948	27.4538	43.3976
Ndufa5	23.7739	16.0873	18.7119	14.8231	22.041	16.1069	12.0654	12.5321	11.9133	1.0972	1.5368	3.6887	8.6209
Ndufb2	16.3336	6.5128	13.1332	8.4626	11.3832	10.1228	4.6616	2.6062	2.6231	2.1943	2.3905	2.9026	4.1638
Ndufb5	61.2075	36.1825	52.0098	40.4265	47.7647	43.1196	33.8928	29.5004	30.6031	8.0265	10.3019	14.0897	27.622
Ndufc1	25.2852	12.9144	21.0364	13.5294	18.3582	15.9951	14.5333	12.1994	10.7111	3.4069	3.8134	6.4099	10.6735
Ndufs3	35.3411	24.8267	31.9614	22.8545	30.6899	24.44	27.2569	28.6132	25.6847	5.89	6.3747	10.0986	14.3095
Nnt	74.3442	95.5217	82.9252	65.2214	67.4621	59.0588	20.9499	20.9608	20.0013	10.0476	8.0822	8.1031	7.8585
Prdx3	94.5723	71.5299	86.9349	61.8256	75.9437	73.2642	47.6584	40.369	50.7683	8.3153	6.0332	15.9643	18.7665
Pdha1	100.3269	111.6089	107.6226	84.3027	94.4134	81.7651	60.9851	68.9822	65.4141	20.6727	18.7256	29.8726	29.1467
Dlat	115.7886	124.412	139.0028	112.8708	118.5748	119.236	78.9736	98.039	91.1535	14.7249	13.717	32.9566	25.1002
Cyb5a	276.7418	199.3931	241.0467	137.8274	223.2554	175.3307	29.8893	29.5559	26.4498	11.7222	8.7083	13.485	19.2943
Ech1	432.4054	383.534	405.2119	254.687	308.1829	276.1109	92.4649	102.7524	97.3834	25.812	29.426	35.0126	41.2863
Eci1	42.0257	40.246	37.1914	27.8134	33.5915	28.5227	18.9208	21.7371	20.1653	3.6957	3.0166	6.8937	4.8676
Glud1	386.369	432.1855	469.7738	330.6349	365.043	350.2139	214.7094	218.9241	224.0584	73.0473	84.18	112.7177	111.7194
Lrpprc	70.6822	74.3689	83.7387	60.8554	60.5429	65.6581	47.2745	57.7254	44.8663	11.318	10.0743	13.9688	12.3155
Slc25a5	354.6317	366.7787	361.1633	256.0345	304.6675	272.6434	165.4606	172.0672	180.449	55.0886	51.9082	68.2716	61.2844
Timm9	15.9849	11.2444	14.2373	8.8938	11.1042	8.389	5.923	6.7097	6.6671	1.0394	0.5692	1.9955	2.1699
Timm10	12.5554	9.0178	9.4722	7.6002	9.9882	9.2279	8.0619	6.4879	5.7381	0.9239	1.4229	2.4793	4.3398
Timm50	74.3442	60.5082	66.8864	52.7162	66.2345	55.1439	44.5872	55.2301	58.911	9.3547	10.985	16.8109	20.7605
